# Supplementary material for: Allele-Specific Regulation of the Candidate Autism Liability Gene RAI1 by the Enhancer Variant rs4925102 (C/G)
Source: Genes (Basel). 2024 Apr 6;15(4):460. doi: 10.3390/genes15040460 (PMC11049881; doi:10.3390/genes15040460)
Supplement: Supplementary file 1 [file genes-15-00460-s001.zip]

Archive with 1 entries (1 files):
- genes-2941058-supplementary.pdf
